# Supplementary material for: From larva to adult: In vitro rearing protocol for honey bee (Apis mellifera) drones
Source: PLoS One. 2025 Feb 13;20(2):e0314859. doi: 10.1371/journal.pone.0314859 (PMC11824949; doi:10.1371/journal.pone.0314859)
Supplement: S1 File — (XLSX) [file pone.0314859.s002.xlsx]

## Sheet: Survival
Honey bee drones individual ID	Days	PVK	PHK	PVW	Four days after queen caging (plate vertically)	Four days after queen caging (plate horizontally)
1	13	1
2	9	1
3	24	0
4	24	0
5	9	1
6	17	1
7	24	0
8	24	0
9	24	0
10	24	0
12	24	0
13	10	1
14	24	0
15	24	0
16	21	1
17	24	0
18	24	0
20	24	0
21	24	0
23	9	1
24	10	1
27	12	1
28	24	1
31	24	0
32	16	1
34	15	1
36	19	1
37	10	1
41	24	0
42	24	0
43	24	0
44	24	0
45	24	0
46	17	1
47	24	0
48	15	1
1	24	0
2	24	0
3	10	1
4	24	0
6	24	0
7	24	0
8	24	0
9	18	1
10	24	1
11	24	0
12	17	1
13	8	1
14	24	0
15	24	0
16	24	0
17	24	0
18	24	0
19	16	1
20	24	1
21	24	0
22	7	1
23	7	1
24	24	0
25	24	0
26	24	0
28	24	0
29	24	0
30	24	0
31	24	0
32	18	1
34	18	1
35	18	1
36	24	0
37	10	1
38	24	0
39	24	0				80
40	24	0
41	24	0
42	24	0
43	24	0
44	16	1
45	24	0
46	17	1
47	17	1
1	24		0
2	24		0
3	24		1
4	23		1
5	23		1
6	10		1
7	14		1
8	24		0
9	16		1
10	20		1
11	21		1
12	18		1
13	15		1
14	23		1
15	24		0
16	18		1
17	15		1
18	18		1
19	23		1
20	17		1
21	18		1
22	18		1
23	18		1
24	24		0
25	17		1
26	10		1
27	21		1
28	21		1
29	16		1
30	18		1
31	22		1
32	18		1
33	20		1
34	18		1
35	16		1
36	7		1
37	18		1
38	22		1
39	22		1
40	18		1
41	18		1
42	10		1
43	9		1
44	13		1
45	22		1
46	15		1
47	18		1
1	20		1
2	20		1
3	17		1
4	21		1
5	9		1
6	21		1
7	20		1
8	20		1
9	18		1
10	17		1
11	18		1
12	15		1
13	14		1
14	18		1
15	17		1
16	17		1
17	17		1
18	18		1
19	19		1
20	16		1
21	16		1
22	20		1
23	7		1
26	18		1
27	15		1
28	23		1
29	15		1
30	23		1
32	23		1
33	24		1
34	17		1
35	17		1
36	18		1
37	12		1
38	7		1
39	12		1
40	17		1
41	11		1
42	17		1
43	24		1
44	14		1
45	16		1
46	24		1
47	24		1
48	8		1
1	24			0
2	24			0
3	24			0
4	24			1
5	24			0
6	24			0
7	24			0
8	24			0
9	14			1
10	24			0
11	24			0
12	24			0
13	24			0
14	9			1
15	24			0
16	24			0
17	24			0
18	24			0
19	19			1
20	8			1
21	24			0
22	24			0
23	24			0
24	24			0
25	24			0
26	24			0
27	24			0
28	24			0
29	24			0
30	24			0
31	10			1
32	24			0
33	24			0
34	24			0
35	19			1
36	24			0
1	16			1
2	24			0
3	24			0
4	24			0
5	22			1
6	24			0
7	24			1
8	24			0
9	24			0
10	7			1
11	24			0
12	24			1
13	24			0
14	22			1
15	24			0
16	24			0
17	16			1
18	24			1
19	13			1
20	24			0
22	14			1
23	21			1
24	24			0
25	24			0
26	24			0
27	10			1
28	24			0
29	22			1
30	24			0
1	24			0
2	16			1
3	10			1
4	24			0
5	21			1
6	24			0
7	24			0
8	7			1
9	24			0
10	24			0
11	24			0
12	24			0
13	24			0
14	24			0
15	24			0
16	24			0
17	24			0
18	24			0
19	24			0
20	24			0
21	22			1
22	24			0
23	22			1
24	18			1
25	24			0
26	24			0
27	24			0
28	24			0
29	24			0
30	24			0
31	24			0
32	24			0
33	24			0
34	24			0
35	24			0
36	24			0
37	24			0
38	24			0
39	16			1
40	14			1
41	24			0
42	22			1
43	24			0
44	24			0
45	24			0
46	24			0
47	24			0
48	22			1
1	24			0
2	24			0
3	24			0
5	24			0
6	24			0
7	24			0
8	24			0
9	24			0
10	24			0
11	15			1
12	24			0
13	24			0
14	18			1
15	10			1
16	24			0
17	24			0
18	22			1
19	24			0
20	24			0
21	24			0
22	24			0
23	24			0
24	22			1
25	24			0
26	24			0
27	19			1
28	22			1
29	24			0
30	24			0
31	11			1
32	24			0
33	24			0
34	24			0
35	24			0
36	24			0
37	21			1
38	24			0
39	24			0
40	24			0
41	12			1
42	24			0
43	24			0
44	24			0
45	24			0
46	24			0
47	24			0
48	14			1
1	24				0
2	11				1
3	24				0
4	24				0
5	24				0
7	9				1
8	11				1
9	24				0
10	21				1
11	24				1
12	15				1
13	19				1
14	21				1
15	24				0
16	11				1
17	24				0
18	24				0
19	8				1
20	24				0
21	24				1
22	21				1
23	10				1
24	24				0
25	24				0
26	24				0
27	24				0
28	24				0
31	19				1
32	24				0
33	16				1
35	24				1
36	17				1
37	24				0
38	10				1
39	10				1
40	24				1
41	24				0
42	24				1
43	24				1
44	15				1
45	24				0
46	24				0
47	24				1
48	8				1
1	9				1
2	24				0
3	19				1
4	20				1
5	24				0
6	24				0
7	24				0
8	24				0
9	19				1
10	24				0
11	19				1
12	24				0
13	10				1
14	13				1
15	19				1
16	19				1
17	7				1
18	18				1
19	24				0
20	24				0
21	18				1
22	24				0
23	10				1
24	24				0
25	12				1
26	24				0
27	15				1
28	17				1
29	20				1
30	19				1
31	24				0
32	9				1
33	24				0
34	24				0
35	20				1
37	24				0
38	24				0
39	24				0
40	21				1
41	10				1
42	24				1
43	9				1
44	24				1
45	24				1
46	24				1
47	9				1
48	24				0
1	24					0
2	24					0
3	24					1
4	22					1
5	22					1
6	9					1
7	13					1
8	24					0
9	15					1
10	19					1
11	20					1
12	17					1
13	14					1
14	22					1
15	24					0
16	17					1
17	14					1
18	17					1
19	22					1
20	16					1
21	17					1
22	17					1
23	17					1
24	24					0
25	16					1
26	9					1
27	20					1
28	20					1
29	15					1
30	17					1
31	21					1
32	17					1
33	19					1
34	17					1
35	15					1
36	6					1
37	17					1
38	21					1
39	21					1
40	17					1
41	17					1
42	9					1
43	8					1
44	13					1
45	21					1
46	14					1
47	17					1
1	19					1
2	19					1
3	16					1
4	20					1
5	8					1
6	20					1
7	19					1
8	19					1
9	17					1
10	16					1
11	17					1
12	14					1
13	13					1
14	17					1
15	16					1
16	16					1
17	16					1
18	17					1
19	18					1
20	15					1
21	15					1
22	19					1
23	6					1
26	17					1
27	14					1
28	22					1
29	14					1
30	22					1
32	22					1
33	23					1
34	16					1
35	16					1
36	17					1
37	11					1
38	6					1
39	11					1
40	16					1
41	10					1
42	16					1
43	24					1
44	13					1
45	15					1
46	24					1
47	24					1
48	7					1
