# Supplementary material for: From larva to adult: In vitro rearing protocol for honey bee (Apis mellifera) drones
Source: PLoS One. 2025 Feb 13;20(2):e0314859. doi: 10.1371/journal.pone.0314859 (PMC11824949; doi:10.1371/journal.pone.0314859)
Supplement: S2 File — (XLSX) [file pone.0314859.s003.xlsx]

## Sheet: Weights
Prepupae body weight (mg)		Adult body weight (mg)		Adult testes weight (mg)
In colony	In vitro	In colony	In vitro	In colony	In vitro
354.5	315.6	387.2	234.4	27.2	16.6
315.2	290.2	330.5	229.1	34.4	13.2
327.5	299.1	346.3	213.8	33.3	15.4
215.3	333.4	290.3	209.1	25.7	14.4
376.6	317.6	285.9	202.7	32.5	16.3
337.5	314.5	322.1	235.8	32.2	21.6
314.1	316.6	319.6	229.1	40.2	17.7
304.1	311	258.5	217.7	25.7	16.5
263.3	277	307.1	196.7	34.8	13
313	289.3	320	199.4	32.5	13.1
297.5	313	273.7	186	28.1	14.3
373.5	291.6	311.2	222.9	31.1	11.7
373.4	308.3	330.5	200.8	35.5	7.1
359.5	318.6	286.6	221.1	38.2	11.9
388.5	295.3	315.5	209.4	32	14
326.8	301.4	298	206.7	26.3	13.5
465.9	310.1	290.8	227.2	25.3	15
468.4	298.8	286	209.4	28	9.5
309.4	306	274.1	225.3	17.3	13.9
426.8	254.9	260.7	216.6	25.5	14.8
	319.5	299.6	212.8	28	16.2
		267.2	221.7	26.6	12.7
		284.8	196.8	28.3	15.6
		304.4	213.7	32.3	13.2
		337.9	205.9	39.4	16.6
		322.3	197.6	25.8	12.5
		313.9	193.2	28.3	15.1
		311.9	205.6	28.5	19.6
		262.3	207.3	18.1	15.7
		282	154.1	25.8	9.2
