# Supplementary material for: From larva to adult: In vitro rearing protocol for honey bee (Apis mellifera) drones
Source: PLoS One. 2025 Feb 13;20(2):e0314859. doi: 10.1371/journal.pone.0314859 (PMC11824949; doi:10.1371/journal.pone.0314859)
Supplement: S3 File — (XLSX) [file pone.0314859.s004.xlsx]

## Sheet: Abdomen measurements and area
Abdomen Length (mm)			Abdomen Width (mm)			Abdomen area (mm2)
In colony	In vitro		In colony	In vitro		In colony	In vitro
7.8	7.5		5.6	5.2		43.68	39
7.4	8		5.5	4.5		40.7	36
7.1	7.9		4.9	4.9		34.79	38.71
7.1	8		5.8	4.7		41.18	37.6
7.1	6.8		5.9	4.7		41.89	31.96
7.4	7.8		5.8	4.8		42.92	37.44
7.9	8.6		5.9	4.6		46.61	39.56
7.4	7		5.8	4.6		42.92	32.2
7.1	7.6		5.5	4.9		39.05	37.24
7.7	7.8		5.6	4.7		43.12	36.66
7.2	6.7		6	4		43.2	26.8
7.6	8		5.7	4.9		43.32	39.2
7.5	8.8		5.8	4.9		43.5	43.12
7.3	7.2		5.5	5.1		40.15	36.72
6.5	9		5.7	4.9		37.05	44.1
6.9	8.6		5.1	4.5		35.19	38.7
8.3	7.9		5.7	4.8		47.31	37.92
7.3	7.1		5.6	5		40.88	35.5
7.5	8.2		5.5	5		41.25	41
7.3	8.3		5.4	5		39.42	41.5
6.8	8.5		5.6	5		38.08	42.5
7.1	6.9		5.4	4.7		38.34	32.43
7.5	8.4		6.1	5.2		45.75	43.68
6.9	6.6		5.5	5.2		37.95	34.32
6.8	7.9		6.1	5.3		41.48	41.87
6.7	9.3		5.8	4.7		38.86	43.71
6.9	7.6		5.8	4.7		40.02	35.72
7.4	9		5.6	4.7		41.44	42.3
7.5	7.9		5.5	4.8		41.25	37.92
6.1	7.9		5.7	4.9		34.77	38.71
